# Supplementary material for: A Loop-Mediated Isothermal Amplification Assay for the Rapid Detection of Didymella segeticola Causing Tea Leaf Spot
Source: J Fungi (Basel). 2024 Jul 3;10(7):467. doi: 10.3390/jof10070467 (PMC11278140; doi:10.3390/jof10070467)
Supplement: Supplementary file 1 [file jof-10-00467-s001.zip]

Archive with 1 entries (1 files):
- jof-3065972-supplementary.pdf
